# Supplementary material for: Healthcare-associated cluster of Burkholderia sola in two lung transplant recipients characterized through whole-genome sequencing
Source: Infect Control Hosp Epidemiol. 2025 Sep 8;46(10):1062–4. doi: 10.1017/ice.2025.10261 (PMC12615127; doi:10.1017/ice.2025.10261)
Supplement: Sundermann et al. supplementary material [file S0899823X25102614sup001.xlsx]

## Sheet: NCBI SRA Isolates
Patient	ID	BioSample	SRA accession
Patient 1	BC00103	SAMN48682149	SRR33666333
Patient 2	BC00106	SAMN48682150	SRR33666332
Patient 1	BC00107	SAMN48682151	SRR33666331
Patient 1	BC00108	SAMN48682152	SRR33666330
